# Supplementary material for: Dietary Lactobacillus casei K17 Improves Lipid Metabolism, Antioxidant Response, and Fillet Quality of Micropterus salmoides
Source: Animals (Basel). 2021 Aug 31;11(9):2564. doi: 10.3390/ani11092564 (PMC8471337; doi:10.3390/ani11092564)
Supplement: Supplementary file 1 [file animals-11-02564-s001.zip]

Archive with 1 entries (1 files):
- animals-1285444-supplementary.pdf
